# Supplementary material for: Allostatic Load and Exposure Histories of Disadvantage
Source: Int J Environ Res Public Health. 2021 Jul 6;18(14):7222. doi: 10.3390/ijerph18147222 (PMC8308019; doi:10.3390/ijerph18147222)
Supplement: Supplementary file 1 [file ijerph-18-07222-s001.zip]

Archive with 1 entries (1 files):
- ijerph-1234875-supplementary.pdf
